# Supplementary material for: Spastin Promotes the Migration and Invasion Capability of T98G Glioblastoma Cells by Interacting with Pin1 through Its Microtubule-Binding Domain
Source: Cells. 2023 Jan 27;12(3):427. doi: 10.3390/cells12030427 (PMC9913556; doi:10.3390/cells12030427)
Supplement: Supplementary file 1 [file cells-12-00427-s001.zip]

Archive with 1 entries (1 files):
- cells-1983945-supplementary.pdf
